# Supplementary material for: Exercise Intervention Mitigates Pathological Liver Changes in NAFLD Zebrafish by Activating SIRT1/AMPK/NRF2 Signaling
Source: Int J Mol Sci. 2021 Oct 10;22(20):10940. doi: 10.3390/ijms222010940 (PMC8536011; doi:10.3390/ijms222010940)
Supplement: Supplementary file 1 [file ijms-22-10940-s001.zip]

Archive with 1 entries (1 files):
- ijms-1403594-supplementary.pdf
